# Supplementary material for: The Effect of Mirid Density on Volatile-Mediated Foraging Behaviour of Apolygus lucorum and Peristenus spretus
Source: Insects. 2021 Sep 25;12(10):870. doi: 10.3390/insects12100870 (PMC8538341; doi:10.3390/insects12100870)
Supplement: Supplementary file 1 [file insects-12-00870-s001.zip]

Archive with 1 entries (1 files):
- insects-1348599-supplementary.pdf
